# Supplementary material for: ATP binding facilitates target search of SWR1 chromatin remodeler by promoting one-dimensional diffusion on DNA
Source: eLife. 2022 Jul 25;11:e77352. doi: 10.7554/eLife.77352 (PMC9365391; doi:10.7554/eLife.77352)
Supplement: Figure 2—source data 2. [file elife-77352-fig2-data2.zip]

Archive with 2 entries (2 files):
- Figure 2 Source Data 2/20190829-201214 Kymograph 10 (before contrast correction).tiff
- Figure 2 Source Data 2/20190829-201214 Kymograph 10(contrast corrected).tif
