# Supplementary material for: ATP binding facilitates target search of SWR1 chromatin remodeler by promoting one-dimensional diffusion on DNA
Source: eLife. 2022 Jul 25;11:e77352. doi: 10.7554/eLife.77352 (PMC9365391; doi:10.7554/eLife.77352)
Supplement: Figure 2—figure supplement 1—source data 1. [file elife-77352-fig2-figsupp1-data1.zip]

Archive with 3 entries (3 files):
- Figure 2 figure supplement 1/kymo_2.tiff (RGB).tif
- Figure 2 figure supplement 1/scan_3-1-0002.tif
- Figure 2 figure supplement 1/scan_3-1-0023.tif
