# Supplementary material for: ATP binding facilitates target search of SWR1 chromatin remodeler by promoting one-dimensional diffusion on DNA
Source: eLife. 2022 Jul 25;11:e77352. doi: 10.7554/eLife.77352 (PMC9365391; doi:10.7554/eLife.77352)
Supplement: Figure 5—source data 1. [file elife-77352-fig5-data1.zip]

Archive with 1 entries (1 files):
- Figure 5 Source Data 1/Figure 5 All Colocalization Examples with Classifications Indicated.pdf
